# Supplementary material for: Genomes of Leishmania parasites directly sequenced from patients with visceral leishmaniasis in the Indian subcontinent
Source: PLoS Negl Trop Dis. 2019 Dec 12;13(12):e0007900. doi: 10.1371/journal.pntd.0007900 (PMC6932831; doi:10.1371/journal.pntd.0007900)
Supplement: S1 Dataset — A. Leishmania genome equivalents in samples used for NGS-based amplicon sequencing. The table shows the percentage of Leishmania DNA in the sample, the total amount of DNA, the amount of Leishmania DNA and the corresponding Leishmania genome equivalents used in each reaction to amplify short DNA fragments containing the diagnostic SNPs/AQP1 insertion for specific ISC genotypes. SuSL-seq genotype denotes the genotype assessed based on the phylogenomic clustering, while amplicon-seq genotype is based on the 4 diagnostic SNPs described by Rai et al. (ref 10). $, there are no ISC group-specific SNPs for ISC9 and ISC11, hence we could only report the negative results for ISC3-6 diagnostic SNPs. B. Excluded regions for somy estimation. For all chromosomes, the first 7000 bases and the last 2000 bases were excluded for depth evaluation. In addition, positions (x) in the following ranges were excluded because of the depth errors associated with SureSelect enrichment and because of the known major repetitive or amplified regions (see remarks). C. Genotyping using group specific SNP motifs: The table shows the ISC group, chromosome, position, reference allele, SNP allele, SNP score based on GATK, reference base motif and SNP base motif. All the diagnostic SNPs were homozygous SNPs except those of ISC7. Here ISC7 genotype was not detected: in a previous study (1), we found that genotype exclusively in India. A diagnostic SNP and reference base are located at the 12th base. D. ISC5 AQP1 insertion motifs: The reference base motif and AQP1 insertion base motif, along with neighboring motives that includes 2 base insertions of any base combinations at a given position are shown. The frequency counts of these motives were given for each sample and these neighboring motives were used to estimate the error rates for detecting any two-base insertion nearby. These data indicated that the insertion detection error rates were extremely low. ISC5 strains showed higher insertion error rate [file pntd.0007900.s013.xlsx]

## Sheet: A. genome equiv. in amplicons
Sample	%Leish DNA	Concentration (ng/µl)	diluted	volume used (µl)	concentration used (ng/µl)	amount of DNA used (ng)	amount Leishmania DNA used (ng)	amount Leishmania DNA (pg)	genome equivalents	SuSL-seq genotype	amplicon-seq
BPK114BM	1.09	280	NO	2	280	560	6.09018	6090.18	60901.8	ISC5	ISC5
BPK89BM	2.45	103	NO	2	103	206	5.05677	5056.77	50567.7	ISC6	ISC6
BPK120BM	1.49	91.2	NO	2	91.2	182.4	2.70902	2709.02	27090.2	ISC9	not ISC3,4,6$ ; ISC5 detected above background
BPK191BM	2.12	116	2X	2	58	116	2.46166	2461.65	24616.5	ISC4	ISC4
BPK174BM	1.06	142	2X	2	71	142	1.51216	1512.15	15121.5	ISC4	ISC4
BPK113BM	1.9	38.4	2X	2	19.2	38.4	0.727694	727.69	7276.9	ISC6	ISC6
BPK134BM	0.37	87	NO	2	87	174	0.65076	650.76	6507.6	ISC5	ISC5
BPK235BM	1.74	16.9	NO	2	16.9	33.8	0.588458	588.46	5884.6	ISC3	ISC3
VL92SP	1.15	18.89	NO	2	18.89	37.78	0.432581	432.58	4325.8	ISC3	ISC3
BPK184BM	1.42	46.3	5X	2	9.26	18.52	0.262799	262.8	2628	ISC6	ISC6
BPK165BM	0.6	15.5	NO	2	15.5	31	0.18569	185.69	1856.9	ISC11	not ISC3,4,5,6$
BPK198BM	2.85	6.77	5X	2	1.35	2708	0.0772592	77.26	772.6	ISC4	ISC4
BPK276BM	1.17	5.68	2X	2	2.84	5.68	0.0662856	66.28	662.8	ISC5	ISC5
BPK077BM	0.44	35.3	10X	2	3.53	7.06	0.0308583	30.86	308.6	ISC4	ISC4
BPK296BM	0.05	3.99	NO	2	3.99	7.98	0.0043092	4.31	43.1	ISC4 (94% ISC4-specific SNPs)	ISC4
BPK471BM	0.11	2.92	5X	2	0.58	1168	0.00123808	1.24	12.4	UG (91,8% ISC4-specific SNPs)	ISC4

## Sheet: B. Excluded regions (somy)
Excluded regions for somy estimation
Chromosome	coordinates	Remarks
Ld01	270000 < x
Ld02	280000 < x < 325000	Mini-exons
Ld05	440000 < x
Ld10	40000 < x < 275000	gp63
Ld12	380000 < x < 570000
Ld19	700000 < x
Ld22	710000 < x
Ld23	90000 < x < 110000	H-locus
Ld27	1000000 < x <1050000	rDNA genes
Ld36	2550000 < x < 2580000	M-locus

## Sheet: C. Group specific SNPs
ISC group	Chromosome	Position	Reference allele	SNP allele	SNP score (GATK)	Reference motif [reference base]	SNP motif [SNP base]
ISC3	Ld18	579623	C	A	8393.41	GTAGGCAGGCA[C]ACACACACACA	GTAGGCAGGCA[A]ACACACACACA
ISC3	Ld37	12103	G	A	68619.23	ATTATTTATTT[G]ATAGGTGCAAT	ATTATTTATTT[A]ATAGGTGCAAT
ISC3	Ld16	147189	G	A	13020.23	TGTTCTGCCGT[G]GCTTGCCACGC	TGTTCTGCCGT[A]GCTTGCCACGC
ISC3	Ld17	275334	G	A	11469.26	TCATGTCGTGC[G]GCCGCCCTTGC	TCATGTCGTGC[A]GCCGCCCTTGC
ISC3	Ld21	401879	C	A	14102.23	TTGGCGGCCAA[C]ACGGACAGCGG	TTGGCGGCCAA[A]ACGGACAGCGG
ISC3	Ld24	479351	G	A	11196.5	GGCTATGTTGG[G]GCTGCAGGACG	GGCTATGTTGG[A]GCTGCAGGACG
ISC3	Ld30	91448	G	A	13567.23	AGCCGCGCACG[G]CTCCTTGGGCA	AGCCGCGCACG[A]CTCCTTGGGCA
ISC3	Ld36	532376	G	A	13874.23	CGGTGACTGAT[G]CGCACTTGCAT	CGGTGACTGAT[A]CGCACTTGCAT
ISC3	Ld30	1310602	G	A	10564.23	CAAAAGCGCTT[G]CCCCAGCACGC	CAAAAGCGCTT[A]CCCCAGCACGC
ISC3	Ld32	593381	G	A	12487.23	GAGACAACAGA[G]TCGGTGCATCT	GAGACAACAGA[A]TCGGTGCATCT
ISC3	Ld33	524697	G	A	14812.23	GCTTCTATTAC[G]CACTCTCTTTT	GCTTCTATTAC[A]CACTCTCTTTT
ISC3	Ld34	1540533	C	A	11935.23	GCAAACTACCG[C]CAGCATCACCA	GCAAACTACCG[A]CAGCATCACCA
ISC3	Ld36	977018	G	A	13053.23	CTCGCTTGGTC[G]ATTTTTTTCGC	CTCGCTTGGTC[A]ATTTTTTTCGC
ISC3	Ld15	13412	G	C	14989.23	ACGCAGGAGCC[G]AACGGAGAGAA	ACGCAGGAGCC[C]AACGGAGAGAA
ISC3	Ld20	555624	T	C	9764.23	GGTGGGTGACA[T]GGCCAGGCCCT	GGTGGGTGACA[C]GGCCAGGCCCT
ISC3	Ld34	310121	A	G	11508.24	AAAAGCCCACC[A]CCCCCACCCCG	AAAAGCCCACC[G]CCCCCACCCCG
ISC3	Ld03	51348	A	G	13376.23	CGTGCAGAGAA[A]CCCGGTGAAGG	CGTGCAGAGAA[G]CCCGGTGAAGG
ISC3	Ld32	378205	C	G	13982.23	GTGTCTTCTGT[C]TTTTCGTCGCT	GTGTCTTCTGT[G]TTTTCGTCGCT
ISC3	Ld07	118371	G	T	13757.24	TCAGCAGCATG[G]CCTTTTCACGG	TCAGCAGCATG[T]CCTTTTCACGG
ISC3	Ld13	627629	G	T	12971.23	GTTGTGCTCGA[G]TTCTGGTACGA	GTTGTGCTCGA[T]TTCTGGTACGA
ISC3	Ld36	118616	C	T	11861.24	CCTCCTCGTTC[C]GCACGGAAACC	CCTCCTCGTTC[T]GCACGGAAACC
ISC3	Ld19	213667	C	T	12168.24	GAGCGACGGCG[C]GCACGGAAGGA	GAGCGACGGCG[T]GCACGGAAGGA
ISC3	Ld25	701970	G	T	13229.25	GGCGAGCCGTC[G]GAGGACCTGCA	GGCGAGCCGTC[T]GAGGACCTGCA
ISC3	Ld29	648247	G	T	11811.24	TACACGCACAC[G]CCCACTCAGGC	TACACGCACAC[T]CCCACTCAGGC
ISC3	Ld34	1540534	C	T	11615.23	CAAACTACCGC[C]AGCATCACCAC	CAAACTACCGC[T]AGCATCACCAC
ISC3	Ld36	1473638	C	T	12212.23	CTGCGGGTGTA[C]GTCTATTATTG	CTGCGGGTGTA[T]GTCTATTATTG
ISC5	Ld12	664733	A	G	79975.87	GCGACTTCTGC[A]CGTTTTTTTTT	GCGACTTCTGC[G]CGTTTTTTTTT
ISC5	Ld36	2274876	G	A	89915.77	GAGATGTCCAT[G]TACATGGTGGA	GAGATGTCCAT[A]TACATGGTGGA
ISC5	Ld23	69387	G	C	144668	GGCGAGTGTTC[G]TGTGTGTGTGT	GGCGAGTGTTC[C]TGTGTGTGTGT
ISC5	Ld19	423956	A	G	93466.8	ATCGTGAAGGT[A]GACGACAGCCA	ATCGTGAAGGT[G]GACGACAGCCA
ISC5	Ld29	1026760	C	T	92742.79	AGAGCGGAGAG[C]ATAGAGAGGGG	AGAGCGGAGAG[T]ATAGAGAGGGG
ISC5	Ld21	415475	G	A	100724.73	GATGGTGCTCC[G]ACGGCGAGCCA	GATGGTGCTCC[A]ACGGCGAGCCA
ISC5	Ld32	355537	G	C	97750.04	TCGCCTGCCTT[G]TGCGGCTCGCC	TCGCCTGCCTT[C]TGCGGCTCGCC
ISC5	Ld37	11552	C	A	396286.28	TGTTGTTTCAC[C]AAAAATAAAAT	TGTTGTTTCAC[A]AAAAATAAAAT
ISC5	Ld36	285384	G	A	97707.73	GACCCGATGAA[G]GAGAGAGTCGA	GACCCGATGAA[A]GAGAGAGTCGA
ISC5	Ld32	840220	G	C	105660.76	CAACCCCGATT[G]TGCTGGAGCAC	CAACCCCGATT[C]TGCTGGAGCAC
ISC5	Ld29	713538	C	G	102027.78	CGAAGGTGCCA[C]ACAAGCAGCAC	CGAAGGTGCCA[G]ACAAGCAGCAC
ISC5	Ld24	32721	C	T	97097.11	GCTTCATTGGG[C]GTGCCACTCCG	GCTTCATTGGG[T]GTGCCACTCCG
ISC5	Ld25	706308	G	T	95639.76	TCGGGTTCAGC[G]CCATGCCGTTG	TCGGGTTCAGC[T]CCATGCCGTTG
ISC5	Ld28	389458	C	T	104514.8	AGAGGATGTAA[C]GTGATATCGCC	AGAGGATGTAA[T]GTGATATCGCC
ISC5	Ld35	1440248	C	T	116827.74	AAAGACACACA[C]ACACACACACG	AAAGACACACA[T]ACACACACACG
ISC5	Ld14	494392	C	T	92246.57	GTTGCGCGCTG[C]GGAGCTGGCGA	GTTGCGCGCTG[T]GGAGCTGGCGA
ISC5	Ld25	835967	C	A	102794.95	CCACCCACTCA[C]AAGGACGCATA	CCACCCACTCA[A]AAGGACGCATA
ISC5	Ld29	580682	A	C	97348.52	GTGCTGTGCAA[A]GTTGGTGGAGT	GTGCTGTGCAA[C]GTTGGTGGAGT
ISC5	Ld14	494405	T	C	85082.06	GAGCTGGCGAG[T]CAGCTGGAGGC	GAGCTGGCGAG[C]CAGCTGGAGGC
ISC5	Ld12	129394	A	G	105542.5	CGGAGGGCTGT[A]CTCTGCCGCCT	CGGAGGGCTGT[G]CTCTGCCGCCT
ISC5	Ld33	1378509	A	G	116442.9	TCCGGGGTGCA[A]TGTCTTACCTC	TCCGGGGTGCA[G]TGTCTTACCTC
ISC5	Ld04	330474	G	A	95721.42	AGCACGCTGTC[G]CCATCGGCGAG	AGCACGCTGTC[A]CCATCGGCGAG
ISC5	Ld35	1797357	G	A	123152.8	CCCGCATCTAT[G]CCCAGAACAGC	CCCGCATCTAT[A]CCCAGAACAGC
ISC5	Ld07	388569	G	A	114380.8	TATTGCCAGGT[G]CACTTTTCCAG	TATTGCCAGGT[A]CACTTTTCCAG
ISC5	Ld35	1259513	G	A	111229.22	GCGAATGGACA[G]CTCCGCGGTGC	GCGAATGGACA[A]CTCCGCGGTGC
ISC5	Ld35	1619055	G	A	126345.79	TGCATGACGGA[G]CGGCTTCCATG	TGCATGACGGA[A]CGGCTTCCATG
ISC5	Ld26	953279	T	C	114192.79	GTTTGCCATTA[T]CGTTTAGTGAC	GTTTGCCATTA[C]CGTTTAGTGAC
ISC5	Ld27	773416	T	C	115808.03	GGGAGAGCCTG[T]GCGAACGAACA	GGGAGAGCCTG[C]GCGAACGAACA
ISC5	Ld16	683961	A	G	114228.94	CGATGCGGCAT[A]CCAACGTGAGC	CGATGCGGCAT[G]CCAACGTGAGC
ISC5	Ld09	397586	T	G	153807.29	GCCGTTCTCTT[T]GCATTACAGGG	GCCGTTCTCTT[G]GCATTACAGGG
ISC5	Ld34	696965	A	G	102050.88	CGGACGGCAGC[A]AGGGGCTGCTC	CGGACGGCAGC[G]AGGGGCTGCTC
ISC5	Ld08	286749	C	T	145971.78	GGCCCTCGAAG[C]CTTCGCCAGCG	GGCCCTCGAAG[T]CTTCGCCAGCG
ISC5	Ld36	893888	G	T	88640.73	GGTCGGAACAC[G]CTGTGTGGCGA	GGTCGGAACAC[T]CTGTGTGGCGA
ISC5	Ld06	287855	C	T	111738.75	CTCGTGCCCTC[C]TCCCCCCTTTG	CTCGTGCCCTC[T]TCCCCCCTTTG
ISC5	Ld11	440563	C	T	107438.8	GGTCCCTCCAC[C]CACACGCAGAC	GGTCCCTCCAC[T]CACACGCAGAC
ISC5	Ld14	590757	G	T	117934.78	TCCGTGCGGCT[G]CCAACCACGTC	TCCGTGCGGCT[T]CCAACCACGTC
ISC5	Ld20	595478	C	T	127891.79	TTGATCGCGCG[C]GCGCGAGAGAC	TTGATCGCGCG[T]GCGCGAGAGAC
ISC5	Ld26	753361	C	T	123593.78	ACACGTCTATC[C]ACTGGCCCCTT	ACACGTCTATC[T]ACTGGCCCCTT
ISC4	Ld01	252789	T	C	37083.12	CGCCATGTGTA[T]TGTGCCGCACA	CGCCATGTGTA[C]TGTGCCGCACA
ISC4	Ld02	283337	T	C	26570.65	GGGGGGGGCGT[T]GCGCCGGGTTA	GGGGGGGGCGT[C]GCGCCGGGTTA
ISC4	Ld02	22313	G	T	30531.69	CGCAACCTCTA[G]CTCCAGCAGCA	CGCAACCTCTA[T]CTCCAGCAGCA
ISC4	Ld03	220560	G	A	42851.4	GCAGTAGGTGT[G]CGTGTGCGTGT	GCAGTAGGTGT[A]CGTGTGCGTGT
ISC4	Ld04	248072	C	A	40626.3	CTGTGAGCAGT[C]GCTGACCTCCA	CTGTGAGCAGT[A]GCTGACCTCCA
ISC4	Ld04	50278	T	C	15075.31	CCTCCTCTCCC[T]CTCCCCCAACT	CCTCCTCTCCC[C]CTCCCCCAACT
ISC4	Ld05	294539	C	T	49183.88	CGCATGTGAAG[C]TCGCTCTCTCT	CGCATGTGAAG[T]TCGCTCTCTCT
ISC4	Ld08	218790	G	T	52036.16	TTGCAGGCCGC[G]GCGAAGGGGTT	TTGCAGGCCGC[T]GCGAAGGGGTT
ISC4	Ld08	524176	C	T	52292.16	GTGGCTGTTGC[C]TACGTGTGTGC	GTGGCTGTTGC[T]TACGTGTGTGC
ISC4	Ld11	355402	C	T	43880.16	TATTCTTATCG[C]GCTTCCGCTTT	TATTCTTATCG[T]GCTTCCGCTTT
ISC4	Ld13	220584	C	T	44252.55	GCGCCGAAGGT[C]GCGCAGCGGTC	GCGCCGAAGGT[T]GCGCAGCGGTC
ISC4	Ld13	564168	G	A	41845.12	CGTGCACTGAC[G]AGACTGCGGGG	CGTGCACTGAC[A]AGACTGCGGGG
ISC4	Ld15	586925	G	A	36270.14	GCCACGCCAGC[G]GGCAGCTCCAG	GCCACGCCAGC[A]GGCAGCTCCAG
ISC4	Ld16	111735	G	A	43974.52	CCCGCCGGTGC[G]GCGACTACTAG	CCCGCCGGTGC[A]GCGACTACTAG
ISC4	Ld17	514960	C	T	36102.92	GTCCGCCACCG[C]CGAGGCAGTGA	GTCCGCCACCG[T]CGAGGCAGTGA
ISC4	Ld18	233167	C	A	35647.29	CTCCTACCTGT[C]CAACAACAGCC	CTCCTACCTGT[A]CAACAACAGCC
ISC4	Ld18	50234	G	A	36484.58	ATTCACGGAGC[G]ACGCGCTCTCC	ATTCACGGAGC[A]ACGCGCTCTCC
ISC4	Ld18	614744	A	G	20454.2	CCGATGGAGAG[A]GCCACCGCCCC	CCGATGGAGAG[G]GCCACCGCCCC
ISC4	Ld18	346507	G	A	41026.95	GCACCAGTGGC[G]GCGGGCACGCA	GCACCAGTGGC[A]GCGGGCACGCA
ISC4	Ld20	386923	G	A	44854.36	TCGTCGGGGTC[G]GCACGCCTGCA	TCGTCGGGGTC[A]GCACGCCTGCA
ISC4	Ld20	532480	G	T	56826.1	CGACGTGAACC[G]ACAGTGGAGAC	CGACGTGAACC[T]ACAGTGGAGAC
ISC4	Ld22	623177	G	A	40956.13	GCACCGTGCCG[G]TGCGGCGCAGC	GCACCGTGCCG[A]TGCGGCGCAGC
ISC4	Ld23	735584	G	A	50274.19	GGTTTCGCAGC[G]GACGAGGAGGC	GGTTTCGCAGC[A]GACGAGGAGGC
ISC4	Ld24	781187	G	A	30964.41	ACGAGTGGGCG[G]GGCGGGGTGGG	ACGAGTGGGCG[A]GGCGGGGTGGG
ISC4	Ld24	421786	G	A	39015.08	TCCATAACGAG[G]CCACCGATCCC	TCCATAACGAG[A]CCACCGATCCC
ISC4	Ld25	224335	C	T	36419.04	CAATCTGCGCG[C]ACAGCACGCGA	CAATCTGCGCG[T]ACAGCACGCGA
ISC4	Ld26	397865	G	A	36728.12	AGGGGGCGAGC[G]CGCGGGTACGG	AGGGGGCGAGC[A]CGCGGGTACGG
ISC4	Ld26	142079	T	G	40986.22	GTAGGCCCCAG[T]TGGTTATCCAT	GTAGGCCCCAG[G]TGGTTATCCAT
ISC4	Ld26	929072	G	A	47103.03	CGTCGGATTGA[G]CACAACCAGGC	CGTCGGATTGA[A]CACAACCAGGC
ISC4	Ld26	219779	G	T	38060.66	CCGCTGATGTA[G]CGCTCCACGAG	CCGCTGATGTA[T]CGCTCCACGAG
ISC4	Ld27	304025	G	A	28930.47	TTTCGAATTGT[G]GTTTTGCACCG	TTTCGAATTGT[A]GTTTTGCACCG
ISC4	Ld27	666813	G	T	48527.85	GCTGCAGTAGC[G]GCGCAGTGATG	GCTGCAGTAGC[T]GCGCAGTGATG
ISC4	Ld28	1008892	A	G	35008.39	CTACCTCCTGA[A]CGAGTACAAGA	CTACCTCCTGA[G]CGAGTACAAGA
ISC4	Ld28	369411	G	A	37126.14	ATGTGCGTCAC[G]TTTTGTCGCCA	ATGTGCGTCAC[A]TTTTGTCGCCA
ISC4	Ld29	915856	G	A	38164.12	CTCGCTCGTCC[G]GTGGCTTCGGC	CTCGCTCGTCC[A]GTGGCTTCGGC
ISC4	Ld29	828814	A	T	35847.31	ATGGTACCCAC[A]GAGAGGAGGAC	ATGGTACCCAC[T]GAGAGGAGGAC
ISC4	Ld30	873608	G	A	37962.17	CACGTACCACA[G]CGAGACATGGC	CACGTACCACA[A]CGAGACATGGC
ISC4	Ld30	1137831	C	T	44272.86	GGCGCATCCCT[C]TTGCTGCTGCT	GGCGCATCCCT[T]TTGCTGCTGCT
ISC4	Ld31	467538	G	A	71000.11	CACCTCGGCGC[G]CGACAGCCGCA	CACCTCGGCGC[A]CGACAGCCGCA
ISC4	Ld31	1333602	T	C	76282.1	GTGGATTTCGA[T]CTGAAACAGGT	GTGGATTTCGA[C]CTGAAACAGGT
ISC4	Ld31	1284861	C	T	71278.1	TCCCTCTGCAG[C]ATGAAGTTTGG	TCCCTCTGCAG[T]ATGAAGTTTGG
ISC4	Ld32	1406324	G	A	43487.13	TCGCGGACGAC[G]AATACCTTGAA	TCGCGGACGAC[A]AATACCTTGAA
ISC4	Ld32	69017	G	A	32552.36	CAACAAAAACA[G]CGCACCACCCC	CAACAAAAACA[A]CGCACCACCCC
ISC4	Ld34	1636399	T	C	30293.77	TCGGCGGCACA[T]CATAGAGTAAC	TCGGCGGCACA[C]CATAGAGTAAC
ISC4	Ld34	1555994	T	C	36364.9	CTTTCTTTTTT[T]TTCGGACAACT	CTTTCTTTTTT[C]TTCGGACAACT
ISC4	Ld34	381789	G	A	35596.13	GCACGGCAGAC[G]CCGCCGCCTCC	GCACGGCAGAC[A]CCGCCGCCTCC
ISC4	Ld34	20282	G	A	51392.81	CAGTCCAGCAC[G]ACAAAGTGCAT	CAGTCCAGCAC[A]ACAAAGTGCAT
ISC4	Ld34	398325	G	T	47292.15	GGCGAGCAGCT[G]CCCGAGGACGT	GGCGAGCAGCT[T]CCCGAGGACGT
ISC4	Ld35	1006320	G	A	43985.16	CGCTGGCGTGG[G]TGAATCCAGAG	CGCTGGCGTGG[A]TGAATCCAGAG
ISC4	Ld35	871576	C	T	50955.07	ATCATTGCGTC[C]GCGCGGTGTGC	ATCATTGCGTC[T]GCGCGGTGTGC
ISC4	Ld35	2046014	C	T	41565.36	GTCCACGGCAC[C]ACCACTCTATT	GTCCACGGCAC[T]ACCACTCTATT
ISC4	Ld36	2607450	A	G	28669.59	CTGCGGTAGCA[A]GTCGCCGTGCG	CTGCGGTAGCA[G]GTCGCCGTGCG
ISC4	Ld36	973663	G	T	37242.12	CAGCATGGCAG[G]CCTAGGGGGTA	CAGCATGGCAG[T]CCTAGGGGGTA
ISC6	Ld35	1478209	T	C	397878	TGTCCTTTATC[T]TTCGAGCTGCG	TGTCCTTTATC[C]TTCGAGCTGCG
ISC6	Ld30	685925	T	C	358925	CTCGTAACCGA[T]GTACTGTCGTC	CTCGTAACCGA[C]GTACTGTCGTC
ISC6	Ld32	1413088	A	G	366302	CAGACACTGGT[A]GTGAGGGAGTT	CAGACACTGGT[G]GTGAGGGAGTT
ISC6	Ld33	493824	A	G	417933	ACGCTCTTGAT[A]CGTGAGCGCAA	ACGCTCTTGAT[G]CGTGAGCGCAA
ISC6	Ld30	519360	T	C	384497	CAGCACCCCCC[T]CTCTTTTCGCG	CAGCACCCCCC[C]CTCTTTTCGCG
ISC6	Ld18	314681	C	G	336760	CGCGAAAGCTC[C]GCGACGTCATG	CGCGAAAGCTC[G]GCGACGTCATG
ISC6	Ld36	471741	C	A	292614	CAAACTGAGAG[C]AGTGACCTTTG	CAAACTGAGAG[A]AGTGACCTTTG
ISC6	Ld30	1084581	G	A	336146	CGGTGTGCGGC[G]ATCGACGCCTC	CGGTGTGCGGC[A]ATCGACGCCTC
ISC6	Ld04	341484	A	G	286739	AAGAGTGGGCG[A]TGGTGAACCGC	AAGAGTGGGCG[G]TGGTGAACCGC
ISC6	Ld34	733099	G	C	334864	AACAACGTAAG[G]CCTGCGATGAG	AACAACGTAAG[C]CCTGCGATGAG
ISC6	Ld30	188895	T	G	333019	CGTGTTGTCCT[T]CACCTGCACGT	CGTGTTGTCCT[G]CACCTGCACGT
ISC6	Ld32	977101	A	G	261599	GTCCACCGCAC[A]GGTGTGCCGTG	GTCCACCGCAC[G]GGTGTGCCGTG
ISC6	Ld15	632626	T	C	337098	CGGCAGCACGG[T]GACGAAGGCGG	CGGCAGCACGG[C]GACGAAGGCGG
ISC6	Ld19	275409	T	C	240463	AACACAGAGCC[T]GCTTCGTTTGC	AACACAGAGCC[C]GCTTCGTTTGC
ISC6	Ld27	593089	T	C	288088	CGCCTACTCCC[T]CTCTCTCTCTC	CGCCTACTCCC[C]CTCTCTCTCTC
ISC6	Ld27	141249	G	A	308308	CTAGAGCATGC[G]TCGTACAGTGA	CTAGAGCATGC[A]TCGTACAGTGA
ISC6	Ld30	1144117	A	G	283762	GAAGAGAATGC[A]CTGTATCGCAA	GAAGAGAATGC[G]CTGTATCGCAA
ISC6	Ld29	1182338	G	A	277986	GCATCCCTGCG[G]CACGTGGTCGT	GCATCCCTGCG[A]CACGTGGTCGT
ISC6	Ld35	1045129	A	G	304971	ATTGAGCCAAA[A]CAGCAGTGAAC	ATTGAGCCAAA[G]CAGCAGTGAAC
ISC6	Ld13	354090	A	G	378191	GTGGCAAATCC[A]GCACCGGCGCT	GTGGCAAATCC[G]GCACCGGCGCT
ISC6	Ld03	293337	A	C	265433	GCCGCCTCGGC[A]GAGGCGGCGGC	GCCGCCTCGGC[C]GAGGCGGCGGC
ISC6	Ld02	229230	C	T	304006	CGCCCGTGATG[C]CCTGCGCCGTC	CGCCCGTGATG[T]CCTGCGCCGTC
ISC6	Ld33	423121	T	C	362921	CTCTCTCGACG[T]CCCGCCAGACC	CTCTCTCGACG[C]CCCGCCAGACC
ISC6	Ld31	355309	A	G	361233	TAAAGTACACG[A]TGGAAACGGTG	TAAAGTACACG[G]TGGAAACGGTG
ISC6	Ld03	293334	G	T	250532	GCCGCCGCCTC[G]GCAGAGGCGGC	GCCGCCGCCTC[T]GCAGAGGCGGC
ISC6	Ld28	552646	T	C	183930	ATCCTCTCTGC[T]TTGATGTGCGT	ATCCTCTCTGC[C]TTGATGTGCGT
ISC7	Ld11	513897	G	A	9174.08	GAGCGGAGATG[G]GTTTAAGCTTC	GAGCGGAGATG[A]GTTTAAGCTTC
ISC7	Ld05	252412	G	A	15511.67	CACATCGGCAC[G]CGGCCGCGGCA	CACATCGGCAC[A]CGGCCGCGGCA
ISC7	Ld23	44311	G	A	15214.67	ACAGCCACACG[G]GCCTGTACTAC	ACAGCCACACG[A]GCCTGTACTAC
ISC7	Ld05	9305	G	A	30849.67	TCATATGAAGA[G]AAACAAGGAGA	TCATATGAAGA[A]AAACAAGGAGA
ISC7	Ld09	225555	C	A	16149.67	ACTCTCCCCCT[C]GCTAACAACGA	ACTCTCCCCCT[A]GCTAACAACGA
ISC7	Ld31	301118	G	A	21302.67	TTTGCGGATTG[G]GAGTCAGCGGA	TTTGCGGATTG[A]GAGTCAGCGGA
ISC7	Ld33	1161412	C	A	19260.67	GGCGTAGTACC[C]ACCTCCCCGTC	GGCGTAGTACC[A]ACCTCCCCGTC
ISC7	Ld21	360833	T	C	17885.67	CAGCACCGCCA[T]GCACGCGGCTG	CAGCACCGCCA[C]GCACGCGGCTG
ISC7	Ld31	1378025	T	C	11622.67	CAGAGAAGAGA[T]GAAATCAAGAT	CAGAGAAGAGA[C]GAAATCAAGAT
ISC7	Ld31	1025106	C	G	15831.67	AGCGAAAAGCA[C]TAGCAGCACTG	AGCGAAAAGCA[G]TAGCAGCACTG
ISC7	Ld31	1064924	T	G	33963.67	GGCGCCGCGAC[T]GTGGTGAAAGC	GGCGCCGCGAC[G]GTGGTGAAAGC
ISC7	Ld31	909433	C	T	22249.67	CTCCCCACAAA[C]CTTTAAAGCCG	CTCCCCACAAA[T]CTTTAAAGCCG
ISC7	Ld35	1003801	C	T	15606.67	TGTTGTGGCCA[C]GGCGCCGGTGG	TGTTGTGGCCA[T]GGCGCCGGTGG
ISC7	Ld36	1757389	C	T	17057.67	CACTGCCGTCG[C]GCACACCGCAC	CACTGCCGTCG[T]GCACACCGCAC

## Sheet: D. ISC5 AQP1 insertion motifs
Position of an insertion (chromosome 31)	Search bases	BPK276_ISC5_BM	BPK114_ISC5_BM	BPK134_ISC5_BM	BPK275cl18_ISC5_PC	BPK120_ISC5_BM	BPK165_ISC5_BM	BPK174_ISC5_BM	BPK184_ISC5_BM	BPK235_ISC5_BM	VL92_ISC5_SPL	BPK077_ISC5_BM	BPK077_ISC5_MO	BPK113_ISC5_BM	BPK173cl3_ISC5_PC	BPK198_ISC5_BM	BPK282cl4_ISC5__NC	BPK471_ISC5_BM	BPK89_ISC5_BM	BPK191_ISC5_BM	BPK206cl10_ISC5_NC	BPK276_ISC5_MO	BPK296_ISC5_BM
10502	TCCGAGAAATTGGGCGAGAAAATAGCC[ACGT][ACGT]GGGTAGCTT	0	0	0	0	0	0	0	0	0	0	0	0	0	0	0	0	0	0	0	0	0	0
10503	TCCGAGAAATTGGGCGAGAAAATAGC[ACGT][ACGT]CGGGTAGCTT	0	0	0	0	0	0	0	0	0	0	0	0	0	0	0	0	0	0	0	0	0	0
10504	TCCGAGAAATTGGGCGAGAAAATAG[ACGT][ACGT]CCGGGTAGCTT	0	0	0	0	0	0	0	0	0	0	0	0	0	0	0	0	0	0	0	0	0	0
10505	TCCGAGAAATTGGGCGAGAAAATA[ACGT][ACGT]GCCGGGTAGCTT	2	0	3	1	0	0	0	0	0	0	0	0	0	0	0	0	0	0	0	0	0	0
10506	TCCGAGAAATTGGGCGAGAAAAT[ACGT][ACGT]AGCCGGGTAGCTT	2	0	3	0	0	0	0	0	0	0	0	0	0	0	0	0	0	0	0	0	0	0
10507	TCCGAGAAATTGGGCGAGAAAA[ACGT][ACGT]TAGCCGGGTAGCTT	29	15	16	16	0	0	0	0	0	0	0	0	0	0	0	0	0	0	0	0	0	0
10508	TCCGAGAAATTGGGCGAGAA[ACGT][ACGT]AATAGCCGGGTAGCTT	25	15	13	16	0	0	0	0	0	0	0	0	0	0	0	0	0	0	0	0	0	0
10509	TCCGAGAAATTGGGCGAGA[ACGT][ACGT]AAATAGCCGGGTAGCTT	345	257	269	236	0	0	1	0	0	0	0	0	0	0	0	0	0	0	0	0	0	0
10510	TCCGAGAAATTGGGCGAG[ACGT][ACGT]AAAATAGCCGGGTAGCTT	329	233	248	219	0	0	0	0	0	0	0	0	0	0	0	0	0	0	0	0	0	0
10511 INS	TTGGGCGAGA(GA)AAATAGCCGG	62295	53478	52361	44887	9	3	3	3	3	3	2	2	2	2	2	2	2	2	0	0	0	0
10511 REF	TTGGGCGAGAAAATAGCCGGGT	62	29	23	20	80677	72074	68251	75021	68255	80304	83882	74710	82159	68669	81071	82425	55356	71204	56813	75772	87051	84085
10512	TCCGAGAAATTGGGCGA[ACGT][ACGT]GAAAATAGCCGGGTAGCTT	333	240	263	221	0	0	0	0	0	0	0	0	0	0	0	0	0	0	0	0	0	0
10513	TCCGAGAAATTGGGCG[ACGT][ACGT]AGAAAATAGCCGGGTAGCTT	313	225	230	195	0	0	0	0	0	0	0	0	0	0	0	0	0	0	0	0	0	0
10514	TCCGAGAAATTGGGC[ACGT][ACGT]GAGAAAATAGCCGGGTAGCTT	333	263	268	203	0	0	0	0	0	0	0	0	0	0	0	0	0	0	0	0	0	0
10515	TCCGAGAAATTGGG[ACGT][ACGT]CGAGAAAATAGCCGGGTAGCTT	28	18	20	18	0	0	0	0	0	0	0	0	0	0	0	0	0	0	0	0	0	0
10516	TCCGAGAAATTGG[ACGT][ACGT]GCGAGAAAATAGCCGGGTAGCTT	29	18	20	17	0	0	0	0	0	0	0	0	0	0	0	0	0	0	0	0	0	0
10517	TCCGAGAAATTG[ACGT][ACGT]GGCGAGAAAATAGCCGGGTAGCTT	0	0	0	0	0	0	0	0	0	0	0	0	0	0	0	0	0	0	0	0	0	0
10518	TCCGAGAAATT[ACGT][ACGT]GGGCGAGAAAATAGCCGGGTAGCTT	0	0	0	0	0	0	0	0	0	0	0	0	0	0	0	0	0	0	0	0	0	0
[ACGT]=[ACGT] represents an insertion of any single base
(GA)= (GA) represents a GA insertion which is found in ISC5 group.
BM=Bone marrow
SPL=Spleen
PC=Positive control
NC=Negative control

## Sheet: E. Seq depth and coverage stats
Sample	histology	% of Leishmania DNA	Average of median depth of 36 chromosomes	Depth std	Genome coverage (Sureselect-enriched)	coverage (%) no enrichment	Low sequence depth sample	somy detection accuracy
BPK89BM	3+	2.4547	126.5	39.9	99.45%	66.3%		High
BPK191BM	4+	2.1221	110.1	31.1	99.41%	64.31%		High
BPK198BM	2+	2.853	99.3	29.7	99.4%	NA		High
BPK4BM	2+	2.239	74.2	22.4	99.3%	NA		High
BPK113BM	4+	1.895	62.5	17.6	99.25%	42.16%		High
BPK97BM	3+	0.3318	60.7	16.1	99.24%	39.32%		High
BPK174BM	5+	1.0649	57.6	14.4	99.23%	40.63%		High
BPK177BM	2+	1.909	73.8	23.0	99.2%	NA		High
BPK235BM	2+	1.741	49.8	14.8	99.1%	NA		High
BPK114BM	3+	1.0875	57.8	16.2	98.95%	35.76%		High
BPK120BM	4+	1.4852	36.6	10.2	98.91%	28.15%		High
BPK60BM	2+	0.725	41.6	11.9	98.8%	NA		High
BPK149BM	2+	1.385	36.6	11.1	98.8%	NA		High
BPK184BM	2+	1.419	33.8	10.0	98.8%	NA		High
BPK276BM	5+	1.167	34.0	6.8	98.7%	NA		High
BPK165BM	2+	0.599	39.4	11.4	98.6%	NA		High
VL092SP	n.a.	1.145	27.5	7.7	98.5%	NA		High
BPK99BM	2+	0.535	25.4	7.1	98.1%	NA		High
BPK77BM	4+	0.4371	26.9	7.4	98.02%	17.79%		High
BPK836BM	n.a.	0.3367	24.7	6.8	98.01%	16.05%		High
BPK81BM	3+	0.4482	23.9	6.5	97.87%	15.54%		High
BPK143BM	2+	0.367	23.9	6.7	97.8%	NA		High
BPK207BM	4+	0.2964	20.8	5.7	97.43%	13.87%		High
BPK223BM	4+	0.245	23.9	6.6	97.3%	NA		High
BPK156BM	2+	0.429	18.6	5.2	97.1%	NA		High
BPK229BM	2+	0.329	13.7	3.6	95.9%	NA		High
BPK471BM	2+	0.106	16.8	4.5	95.3%	NA		High
BPK157BM	4+	0.1994	11.1	2.6	94.85%	7.49%		High
BPK146BM	4+	0.1766	11.0	2.9	94.75%	7.82%		High
BPK280BM	5+	0.286	11.1	2.7	92.9%	NA		High
BPK105BM	2+	0.248	11.0	2.7	92.7%	NA		High
BPK215BM	5+	0.1222	7.8	1.9	91.57%	4.98%		High
BPK104BM	2+	0.182	8.6	2.0	91.0%	NA		High
BPK543BM	3+	0.118	8.6	2.0	90.4%	NA		High
BPK61BM	2+	0.161	8.3	2.0	89.9%	NA		High
BPK102BM	2+	0.126	8.8	2.0	89.1%	NA		High
BPK820BM	1+	0.0381	6.2	1.1	86.93%	2.31%		Medium
BPK181BM	4+	0.046	6.1	1.1	86.38%	2.25%		Medium
BPK208BM	4+	0.162	5.7	1.2	82.9%	NA		Medium
BPK134BM	2+	0.374	5.4	1.0	82.7%	NA		Medium
BPK91BM	4+	0.0537	4.6	1.1	79.96%	1.52%		Medium
BPK821BM	1+	0.0161	4.1	0.7	79.31%	1.78%		Medium
BPK296BM	2+	0.054	4.4	0.9	76.8%	NA		Medium
BPK56BM	2+	0.041	4.4	0.9	75.8%	NA		Medium
BPK80BM	3+	0.0423	4.6	1.1	74.81%	1.54%		Medium
VL013SP	n.a.	0.065	4.2	0.7	74.4%	NA		Medium
BPK72BM	4+	0.0246	4.1	0.5	73.53%	1.41%		Medium
BPK470BM	2+	0.0182	3.8	0.8	67.16%	1.04%		Medium
VL164SP	4+	0.0074	3.9	0.6	66.0%	NA		Medium
BPK20BM	2+	0.027	3.4	1.0	60.8%	NA		Medium
VL007SP	n.a.	0.029	3.6	0.9	60.2%	NA		Medium
BPK87BM	4+	0.047	3.0	1.0	56.6%	NA		Medium
BPK238BM	3+	0.048	2.2	0.6	45.8%	NA	LOWDEP	Low
BPK574BM	n.a.	0.012	2.0	0.2	36.6%	NA	LOWDEP	Low
BPK257BM	2+	0.008	2.0	0.0	31.6%	NA	LOWDEP	Low
BPK118BM	2+	0.012	2.0	0.0	27.0%	NA	LOWDEP	Low
BPK68BM	2+	0.009	2.0	0.0	23.2%	NA	LOWDEP	Low
BPK183BM	4+	0.009	2.0	0.0	20.5%	NA	LOWDEP	Low
BPK239BM	4+	0.007	2.0	0.0	18.6%	NA	LOWDEP	Low
BPK164BM	4+	0.0074	2.0	0.0	15.29%	0.17%	LOWDEP	Low
BPK140BM	2+	0.007	2.0	0.0	9.8%	NA	LOWDEP	Low
BPK161BM	5+	0.0077	1.9	0.3	1.08%	0.08%	LOWDEP	NA
BPK211BM	5+	0.0094	1.7	0.5	0.78%	0.09%	LOWDEP	NA

## Sheet: F. sympatric genotype diversity
Available on request to authors

## Sheet: G. New insertions
Bone marrow samples	Reference base(s)	Insertion/deletion	Alternative allele frequency	Read depth	chromosome	position	Variant score (GATK)	Pass	Sequence ontology term (snpEff)	Variant impact	Gene information and product
BPK177	C	CC	0.647	68	Ld08	195109	821.46	PASS	upstream_gene	MODIFIER	Ld08;196925;197773;LdBPK_080009900;hypotheticalprotein,conserved
BPK113	A	AA	0.343	128	Ld14	544467	717.3	PASS	upstream_gene	MODIFIER	Ld14;544835;546430;LdBPK_140018400;phosphatidylserinesynthase,putative
BPK836	A	AA	0.68	125	Ld28	448948	861.7	PASS	upstream_gene	MODIFIER	Ld28;449265;450791;LdBPK_280017600;copinei-likeprotein
BPK4	G	GG	0.491	110	Ld30	1348041	901.4	PASS	upstream_gene	MODIFIER	Ld30;1349255;1350781;LdBPK_300042900;cytochromep450-likeprotein
BPK81	G	GA	0.987	150	Ld31	10934	6800.05	PASS	frameshift	HIGH	Ld31;10022;10966;LdBPK_310005100;Aquaglyceroporin1,AQP1
BPK143	AA	A	0.572	84	Ld36	642831	565.29	PASS	upstream_gene	MODIFIER	Ld36;639250;639597;LdBPK_360022600;Zincknuckle,putative
